# Supplementary material for: Gastrectomy for Cancer: A 15-Year Analysis of Real-World Data from the University of Athens
Source: Medicina (Kaunas). 2022 Dec 5;58(12):1792. doi: 10.3390/medicina58121792 (PMC9787625; doi:10.3390/medicina58121792)
Supplement: Supplementary file 1 [file medicina-58-01792-s001.zip]

Archive with 8 entries (8 files):
- Supplemental Figure S1. Recurrence by location.tif
- Supplemental Figure S2. Recurrence by era.tif
- Supplemental Figure S3. Survival by location.tif
- Supplemental Figure S4. Survival by era.tif
- Supplemental Table S1.docx
- Supplemental Table S2 (Revised).docx
- Supplemental Table S3 (Revised).docx
- Supplemental Table S4.docx
